# Supplementary material for: Identification of TaBADH-A1 allele for improving drought resistance and salt tolerance in wheat (Triticum aestivum L.)
Source: Front Plant Sci. 2022 Aug 1;13:942359. doi: 10.3389/fpls.2022.942359 (PMC9376607; doi:10.3389/fpls.2022.942359)
Supplement: Supplementary file 5 [file Table_2.xlsx]

## Sheet: Table S2
		Table S2. Sequencing-based TaBADH-A1 haplotype analysis on selected wheat accessions
			Taishan 1 Major TaBADH-6A Allele	Del	C	A	A	C	G	A	C	T	G	C	AA	A	C	A	AC	C	AA	G	G	G	G	G	G	G	A	C	G	C	G	A	A	A	T	A	C	C	T	A	A	CA	T	C	T	T	T
					Position of polymorphism in multiple-sequence alignment (bp)
Allele	Number	Haplotype	accession	-2223 (1 bp In)	-2172	-2100	-2056	-2036	-2022	-2018	-1996	-1932	-1924	-1900	-1897-(-1896) (2 bp Del)	-1845	-1794	-1767 (1 bp Del)	-1715-(-1714) (2 bp Del)	-1683	-1663-(-1662)	-1642	-1634	-1632	-1625	-1597	-1583	-1579	-1574	-1545	-1507	-1482	-1456	-1430	-1400	-1398	-1329	-1247	-1146	-1053	-1042	-1038 (1 bp Del)	-929	-778-(-777)	-759	-608	-589	-579	-466
BADH-A1b	TraesCLE_scaffold_043848_01G000100	1	Claire	Del	C	A	A	C	G	A	C	T	G	C	AA	A	C	A	AC	C	AA	G	G	G	G	G	G	G	A	C	G	C	G	A	A	A	T	A	C	C	T	A	A	CA	T	C	T	T	T
	TraesLAC6A03G03357650	1	Lancer	Del	C	A	A	C	G	A	C	T	G	C	AA	A	C	A	AC	C	AA	G	G	G	G	G	G	G	A	C	G	C	G	A	A	A	T	A	C	C	T	A	A	CA	T	C	T	T	T
	TraesCS6A02G371100	2	Chinese Spring	Del	C	A	A	C	G	A	C	T	G	C	AA	A	C	A	AC	C	AA	G	G	G	G	G	G	G	A	C	G	C	G	A	A	A	T	A	C	C	T	A	A	CA	T	C	T	T	T
	TraesJUL6A03G03427380	3	Julius	G	T	G	G	T	A	G	T	C	T	A	Del	G	T	Del	Del	T	GG	A	A	A	A	A	A	A	G	T	A	T	A	C	C	A	C	G	A	T	C	Del	Del	TG	A	T	C	C	C
	TraesLDM6A03G03403840	4	Landmark	G	T	G	G	T	A	G	T	C	T	A	Del	G	T	Del	Del	T	GG	A	A	A	A	A	A	A	G	T	A	T	A	C	C	A	C	G	A	T	C	Del	Del	TG	A	C	T	T	T
BADH-A1a	TraesJAG6A03G03393430	5	Jagger	G	T	G	G	T	A	G	T	C	T	A	Del	G	T	Del	Del	T	GG	A	A	A	A	A	A	A	G	T	A	T	A	C	C	A	C	G	A	T	C	Del	Del	TG	A	T	C	C	C
	TraesARI6A03G03358040	5	Arinalrfor	G	T	G	G	T	A	G	T	C	T	A	Del	G	T	Del	Del	T	GG	A	A	A	A	A	A	A	G	T	A	T	A	C	C	A	C	G	A	T	C	Del	Del	TG	A	T	C	C	C
	TraesCAD_scaffold_093599_01G000300	5	Cadenza	G	T	G	G	T	A	G	T	C	T	A	Del	G	T	Del	Del	T	GG	A	A	A	A	A	A	A	G	T	A	T	A	C	C	A	C	G	A	T	C	Del	Del	TG	A	T	C	C	C
	TraesMAC6A03G03399720	5	Mace	G	T	G	G	T	A	G	T	C	T	A	Del	G	T	Del	Del	T	GG	A	A	A	A	A	A	A	G	T	A	T	A	C	C	A	C	G	A	T	C	Del	Del	TG	A	T	C	C	C
	TraesNOR6A03G03434440	5	Norin61	G	T	G	G	T	A	G	T	C	T	A	Del	G	T	Del	Del	T	GG	A	A	A	A	A	A	A	G	T	A	T	A	C	C	A	C	G	A	T	C	Del	Del	TG	A	T	C	C	C
	TraesPAR_scaffold_020822_01G000100	5	Paragon	G	T	G	G	T	A	G	T	C	T	A	Del	G	T	Del	Del	T	GG	A	A	A	A	A	A	A	G	T	A	T	A	C	C	A	C	G	A	T	C	Del	Del	TG	A	T	C	C	C
	TraesSTA6A03G03390880	5	Stanley	G	T	G	G	T	A	G	T	C	T	A	Del	G	T	Del	Del	T	GG	A	A	A	A	A	A	A	G	T	A	T	A	C	C	A	C	G	A	T	C	Del	Del	TG	A	T	C	C	C
	TraesSYM6A03G03343370	5	Sy_mattis	G	T	G	G	T	A	G	T	C	T	A	Del	G	T	Del	Del	T	GG	A	A	A	A	A	A	A	G	T	A	T	A	C	C	A	C	G	A	T	C	Del	Del	TG	A	T	C	C	C
	TraesWEE_scaffold_095208_01G000100	5	Weebill	G	T	G	G	T	A	G	T	C	T	A	Del	G	T	Del	Del	T	GG	A	A	A	A	A	A	A	G	T	A	T	A	C	C	A	C	G	A	T	C	Del	Del	TG	A	T	C	C	C
	TraesROB_scaffold_024202_01G000700	6	Robigus	G	T	G	G	T	A	G	T	C	T	A	Del	G	T	Del	Del	T	GG	A	A	A	A	A	A	A	G	T	A	T	A	C	C	G	C	G	A	T	C	Del	Del	TG	A	T	C	C	C
		7	Bima 4	G	T	G	G	T	A	G	T	C	T	A	Del	G	T	Del	Del	T	GG	A	A	A	A	A	A	A	G	T	A	T	A	C	C	A	C	G	A	T	C	Del	Del	TG	A	T	C	C	C
		7	Zhongmai 9	G	T	G	G	T	A	G	T	C	T	A	Del	G	T	Del	Del	T	GG	A	A	A	A	A	A	A	G	T	A	T	A	C	C	A	C	G	A	T	C	Del	Del	TG	A	T	C	C	C
		7	Lantian 23	G	T	G	G	T	A	G	T	C	T	A	Del	G	T	Del	Del	T	GG	A	A	A	A	A	A	A	G	T	A	T	A	C	C	A	C	G	A	T	C	Del	Del	TG	A	T	C	C	C
[truncated: 34 more columns]
